# Supplementary material for: Salmonella cancer therapy metabolically disrupts tumours at the collateral cost of T cell immunity
Source: EMBO Mol Med. 2024 Nov 18;16(12):4. doi: 10.1038/s44321-024-00159-2 (PMC11628626; doi:10.1038/s44321-024-00159-2)
Supplement: Supplementary file 3 — Source data Fig. 3 [file 44321_2024_159_MOESM3_ESM.zip]

Archive with 77 entries (73 files):
- Figure3/
- Figure3/Figure3C-E/
- Figure3/Figure3C-E/Figure 3C_Orgs 1 + CD3 CD28 24h_HK.fcs
- Figure3/Figure3C-E/Figure 3C_Orgs 1 + CD3 CD28 24h_Live STm.fcs
- Figure3/Figure3C-E/Figure 3C_Orgs 1 + CD3 CD28 24h_NT.fcs
- Figure3/Figure3C-E/Figure 3C_Orgs 1 + CD3 CD28 48h_HK.fcs
- Figure3/Figure3C-E/Figure 3C_Orgs 1 + CD3 CD28 48h_Live STm.fcs
- Figure3/Figure3C-E/Figure 3C_Orgs 1 + CD3 CD28 48h_NT.fcs
- Figure3/Figure3C-E/Figure 3C_Orgs 1 - No Stim 24h_HK.fcs
- Figure3/Figure3C-E/Figure 3C_Orgs 1 - No Stim 24h_Live STm.fcs
- Figure3/Figure3C-E/Figure 3C_Orgs 1 - No Stim 24h_NT.fcs
- Figure3/Figure3C-E/Figure 3C_Orgs 1 - No Stim 48h_HK.fcs
- Figure3/Figure3C-E/Figure 3C_Orgs 1 - No Stim 48h_Live STm.fcs
- Figure3/Figure3C-E/Figure 3C_Orgs 1 - No Stim 48h_NT.fcs
- Figure3/Figure3C-E/Figure 3C_Orgs 2 + CD3 CD28 24h_HK.fcs
- Figure3/Figure3C-E/Figure 3C_Orgs 2 + CD3 CD28 24h_Live STm.fcs
- Figure3/Figure3C-E/Figure 3C_Orgs 2 + CD3 CD28 24h_NT.fcs
- Figure3/Figure3C-E/Figure 3C_Orgs 2 + CD3 CD28 48h_HK.fcs
- Figure3/Figure3C-E/Figure 3C_Orgs 2 + CD3 CD28 48h_Live STm.fcs
- Figure3/Figure3C-E/Figure 3C_Orgs 2 + CD3 CD28 48h_NT.fcs
- Figure3/Figure3C-E/Figure 3C_Orgs 2 - No Stim 24h_HK.fcs
- Figure3/Figure3C-E/Figure 3C_Orgs 2 - No Stim 24h_Live STm.fcs
- Figure3/Figure3C-E/Figure 3C_Orgs 2 - No Stim 24h_NT.fcs
- Figure3/Figure3C-E/Figure 3C_Orgs 2 - No Stim 48h_HK.fcs
- Figure3/Figure3C-E/Figure 3C_Orgs 2 - No Stim 48h_Live STm.fcs
- Figure3/Figure3C-E/Figure 3C_Orgs 2 - No Stim 48h_NT.fcs
- Figure3/Figure3C-E/Figure 3C_Orgs 3 + CD3 CD28 24h_HK.fcs
- Figure3/Figure3C-E/Figure 3C_Orgs 3 + CD3 CD28 24h_Live STm.fcs
- Figure3/Figure3C-E/Figure 3C_Orgs 3 + CD3 CD28 24h_NT.fcs
- Figure3/Figure3C-E/Figure 3C_Orgs 3 + CD3 CD28 48h_HK.fcs
- Figure3/Figure3C-E/Figure 3C_Orgs 3 + CD3 CD28 48h_Live STm.fcs
- Figure3/Figure3C-E/Figure 3C_Orgs 3 + CD3 CD28 48h_NT.fcs
- Figure3/Figure3C-E/Figure 3C_Orgs 3 - No Stim 24h_HK.fcs
- Figure3/Figure3C-E/Figure 3C_Orgs 3 - No Stim 24h_Live STm.fcs
- Figure3/Figure3C-E/Figure 3C_Orgs 3 - No Stim 24h_NT.fcs
- Figure3/Figure3C-E/Figure 3C_Orgs 3 - No Stim 48h_HK.fcs
- Figure3/Figure3C-E/Figure 3C_Orgs 3 - No Stim 48h_Live STm.fcs
- Figure3/Figure3C-E/Figure 3C_Orgs 3 - No Stim 48h_NT.fcs
- Figure3/Figure3F-numerical/
- Figure3/Figure3F-numerical/Figure 3F.xlsx
- Figure3/Figure3G/
- Figure3/Figure3G/Figure 3_TCM 1 - aCD3 aCD28_HK1.fcs
- Figure3/Figure3G/Figure 3_TCM 1 - aCD3 aCD28_HK2.fcs
- Figure3/Figure3G/Figure 3_TCM 1 - aCD3 aCD28_NT1.fcs
- Figure3/Figure3G/Figure 3_TCM 1 - aCD3 aCD28_NT2.fcs
- Figure3/Figure3G/Figure 3_TCM 1 - aCD3 aCD28_STm1.fcs
- Figure3/Figure3G/Figure 3_TCM 1 - aCD3 aCD28_STm2.fcs
- Figure3/Figure3G/Figure 3_TCM 1 - Unstim_HK1.fcs
- Figure3/Figure3G/Figure 3_TCM 1 - Unstim_HK2.fcs
- Figure3/Figure3G/Figure 3_TCM 1 - Unstim_NT1.fcs
- Figure3/Figure3G/Figure 3_TCM 1 - Unstim_NT2.fcs
- Figure3/Figure3G/Figure 3_TCM 1 - Unstim_STm1.fcs
- Figure3/Figure3G/Figure 3_TCM 1 - Unstim_STm2.fcs
- Figure3/Figure3G/Figure 3_TCM 2 - aCD3 aCD28_HK1.fcs
- Figure3/Figure3G/Figure 3_TCM 2 - aCD3 aCD28_HK2.fcs
- Figure3/Figure3G/Figure 3_TCM 2 - aCD3 aCD28_NT1.fcs
- Figure3/Figure3G/Figure 3_TCM 2 - aCD3 aCD28_NT2.fcs
- Figure3/Figure3G/Figure 3_TCM 2 - aCD3 aCD28_STm1.fcs
- Figure3/Figure3G/Figure 3_TCM 2 - aCD3 aCD28_STm2.fcs
- Figure3/Figure3G/Figure 3_TCM 2 - Unstim_HK1.fcs
- Figure3/Figure3G/Figure 3_TCM 2 - Unstim_HK2.fcs
- Figure3/Figure3G/Figure 3_TCM 2 - Unstim_NT1.fcs
- Figure3/Figure3G/Figure 3_TCM 2 - Unstim_NT2.fcs
- Figure3/Figure3G/Figure 3_TCM 2 - Unstim_STm1.fcs
- Figure3/Figure3G/Figure 3_TCM 2 - Unstim_STm2.fcs
- Figure3/Figure3G/Figure 3_TCM 3 - aCD3 aCD28_HK1.fcs
- Figure3/Figure3G/Figure 3_TCM 3 - aCD3 aCD28_HK2.fcs
- Figure3/Figure3G/Figure 3_TCM 3 - aCD3 aCD28_NT1.fcs
- Figure3/Figure3G/Figure 3_TCM 3 - aCD3 aCD28_NT2.fcs
- Figure3/Figure3G/Figure 3_TCM 3 - aCD3 aCD28_STm1.fcs
- Figure3/Figure3G/Figure 3_TCM 3 - aCD3 aCD28_STm2.fcs
- Figure3/Figure3G/Figure 3_TCM 3 - Unstim_HK1.fcs
- Figure3/Figure3G/Figure 3_TCM 3 - Unstim_HK2.fcs
- Figure3/Figure3G/Figure 3_TCM 3 - Unstim_NT1.fcs
- Figure3/Figure3G/Figure 3_TCM 3 - Unstim_NT2.fcs
- Figure3/Figure3G/Figure 3_TCM 3 - Unstim_STm1.fcs
- Figure3/Figure3G/Figure 3_TCM 3 - Unstim_STm2.fcs
