# Supplementary material for: Salmonella cancer therapy metabolically disrupts tumours at the collateral cost of T cell immunity
Source: EMBO Mol Med. 2024 Nov 18;16(12):4. doi: 10.1038/s44321-024-00159-2 (PMC11628626; doi:10.1038/s44321-024-00159-2)
Supplement: Supplementary file 3 — Source data Fig. 3 [file 44321_2024_159_MOESM3_ESM.zip › Figure3/Figure3F-numerical/Figure 3F.xlsx]

## Sheet: Sheet1
IL-2 ELISA	Figure 3F
pg/mL
	Non-treated				STmΔaroA
Unstimulated	0	0	0	0	0	0	0	0
α-CD3/α-CD28	1100.55	1197.56	1183.12	1058.13	580.76	749.059	612.796	495.934
