# Supplementary material for: Salmonella cancer therapy metabolically disrupts tumours at the collateral cost of T cell immunity
Source: EMBO Mol Med. 2024 Nov 18;16(12):4. doi: 10.1038/s44321-024-00159-2 (PMC11628626; doi:10.1038/s44321-024-00159-2)
Supplement: Supplementary file 4 — Source data Fig. 4 [file 44321_2024_159_MOESM4_ESM.zip]

Archive with 6 entries (4 files):
- Figure4/
- Figure4/Figure4A/
- Figure4/Figure4A/Fig4A_16hr_NT.fcs
- Figure4/Figure4A/Fig4A_16hr_STm.fcs
- Figure4/Figure4A/Fig4A_4hr_NT.fcs
- Figure4/Figure4A/Fig4A_4hr_STm.fcs
