# Supplementary material for: Salmonella cancer therapy metabolically disrupts tumours at the collateral cost of T cell immunity
Source: EMBO Mol Med. 2024 Nov 18;16(12):4. doi: 10.1038/s44321-024-00159-2 (PMC11628626; doi:10.1038/s44321-024-00159-2)
Supplement: Supplementary file 5 — Source data Fig. 5 [file 44321_2024_159_MOESM5_ESM.zip]

Archive with 93 entries (88 files):
- Figure5/
- Figure5/Figure5A-B/
- Figure5/Figure5A-B/Figure5AB_M1 TCM from 10-2-22 - NT Stim_10mM 2DG.fcs
- Figure5/Figure5A-B/Figure5AB_M1 TCM from 10-2-22 - NT Stim_20mM 2DG.fcs
- Figure5/Figure5A-B/Figure5AB_M1 TCM from 10-2-22 - NT Stim_Veh.fcs
- Figure5/Figure5A-B/Figure5AB_M1 TCM from 10-2-22 - NT Unstim_10mM 2DG.fcs
- Figure5/Figure5A-B/Figure5AB_M1 TCM from 10-2-22 - NT Unstim_20mM 2DG.fcs
- Figure5/Figure5A-B/Figure5AB_M1 TCM from 10-2-22 - NT Unstim_Veh.fcs
- Figure5/Figure5A-B/Figure5AB_M1 TCM from 10-2-22 - Stm Stim_10mM 2DG.fcs
- Figure5/Figure5A-B/Figure5AB_M1 TCM from 10-2-22 - Stm Stim_20mM 2DG.fcs
- Figure5/Figure5A-B/Figure5AB_M1 TCM from 10-2-22 - Stm Stim_Veh.fcs
- Figure5/Figure5A-B/Figure5AB_M1 TCM from 10-2-22 - STm Unstim_10mM 2DG.fcs
- Figure5/Figure5A-B/Figure5AB_M1 TCM from 10-2-22 - STm Unstim_20mM 2DG.fcs
- Figure5/Figure5A-B/Figure5AB_M1 TCM from 10-2-22 - STm Unstim_Veh.fcs
- Figure5/Figure5A-B/Figure5AB_M2 TCM from 10-2-22 - NT Stim_10mM 2DG.fcs
- Figure5/Figure5A-B/Figure5AB_M2 TCM from 10-2-22 - NT Stim_20mM 2DG.fcs
- Figure5/Figure5A-B/Figure5AB_M2 TCM from 10-2-22 - NT Stim_Veh.fcs
- Figure5/Figure5A-B/Figure5AB_M2 TCM from 10-2-22 - NT Unstim_10mM 2DG.fcs
- Figure5/Figure5A-B/Figure5AB_M2 TCM from 10-2-22 - NT Unstim_20mM 2DG.fcs
- Figure5/Figure5A-B/Figure5AB_M2 TCM from 10-2-22 - NT Unstim_Veh.fcs
- Figure5/Figure5A-B/Figure5AB_M2 TCM from 10-2-22 - Stm Stim_10mM 2DG.fcs
- Figure5/Figure5A-B/Figure5AB_M2 TCM from 10-2-22 - Stm Stim_20mM 2DG.fcs
- Figure5/Figure5A-B/Figure5AB_M2 TCM from 10-2-22 - Stm Stim_Veh.fcs
- Figure5/Figure5A-B/Figure5AB_M2 TCM from 10-2-22 - Stm Unstim_10mM 2DG.fcs
- Figure5/Figure5A-B/Figure5AB_M2 TCM from 10-2-22 - Stm Unstim_20mM 2DG.fcs
- Figure5/Figure5A-B/Figure5AB_M2 TCM from 10-2-22 - Stm Unstim_Veh.fcs
- Figure5/Figure5A-B/Figure5AB_M3 TCM from 10-2-22 -  NT Unstim_10mM 2DG.fcs
- Figure5/Figure5A-B/Figure5AB_M3 TCM from 10-2-22 -  NT Unstim_20mM 2DG.fcs
- Figure5/Figure5A-B/Figure5AB_M3 TCM from 10-2-22 -  NT Unstim_Veh.fcs
- Figure5/Figure5A-B/Figure5AB_M3 TCM from 10-2-22 - NT Stim_10mM 2DG.fcs
- Figure5/Figure5A-B/Figure5AB_M3 TCM from 10-2-22 - NT Stim_20mM 2DG.fcs
- Figure5/Figure5A-B/Figure5AB_M3 TCM from 10-2-22 - NT Stim_Veh.fcs
- Figure5/Figure5A-B/Figure5AB_M3 TCM from 10-2-22 - STm Stim_10mM 2DG.fcs
- Figure5/Figure5A-B/Figure5AB_M3 TCM from 10-2-22 - STm Stim_20mM 2DG.fcs
- Figure5/Figure5A-B/Figure5AB_M3 TCM from 10-2-22 - STm Stim_Veh.fcs
- Figure5/Figure5A-B/Figure5AB_M3 TCM from 10-2-22 - STm Unstim_10mM 2DG.fcs
- Figure5/Figure5A-B/Figure5AB_M3 TCM from 10-2-22 - STm Unstim_20mM 2DG.fcs
- Figure5/Figure5A-B/Figure5AB_M3 TCM from 10-2-22 - STm Unstim_Veh.fcs
- Figure5/Figure5C-numerical/
- Figure5/Figure5C-numerical/Figure 5C.xlsx
- Figure5/Figure5D/
- Figure5/Figure5D/Fig5D_Mouse 1 - Stim 2_NT 1.fcs
- Figure5/Figure5D/Fig5D_Mouse 1 - Stim 2_NT 2.fcs
- Figure5/Figure5D/Fig5D_Mouse 1 - Stim 2_STm 1.fcs
- Figure5/Figure5D/Fig5D_Mouse 1 - Stim 2_STm 2.fcs
- Figure5/Figure5D/Fig5D_Mouse 1 - Stim_NT 1.fcs
- Figure5/Figure5D/Fig5D_Mouse 1 - Stim_NT 2.fcs
- Figure5/Figure5D/Fig5D_Mouse 1 - Stim_STm 1.fcs
- Figure5/Figure5D/Fig5D_Mouse 1 - Stim_STm 2.fcs
- Figure5/Figure5D/Fig5D_Mouse 1 - Unstim 2_NT 1.fcs
- Figure5/Figure5D/Fig5D_Mouse 1 - Unstim 2_NT 2.fcs
- Figure5/Figure5D/Fig5D_Mouse 1 - Unstim 2_STm 1.fcs
- Figure5/Figure5D/Fig5D_Mouse 1 - Unstim 2_STm 2.fcs
- Figure5/Figure5D/Fig5D_Mouse 1 - Unstim_NT 1.fcs
- Figure5/Figure5D/Fig5D_Mouse 1 - Unstim_NT 2.fcs
- Figure5/Figure5D/Fig5D_Mouse 1 - Unstim_STm 1.fcs
- Figure5/Figure5D/Fig5D_Mouse 1 - Unstim_STm 1_001.fcs
- Figure5/Figure5D/Fig5D_Mouse 1 - Unstim_STm 1_002.fcs
- Figure5/Figure5D/Fig5D_Mouse 1 - Unstim_STm 2.fcs
- Figure5/Figure5D/Fig5D_Mouse 2 - Stim 2_NT 1.fcs
- Figure5/Figure5D/Fig5D_Mouse 2 - Stim 2_NT 2.fcs
- Figure5/Figure5D/Fig5D_Mouse 2 - Stim 2_STm 1.fcs
- Figure5/Figure5D/Fig5D_Mouse 2 - Stim 2_STm 2.fcs
- Figure5/Figure5D/Fig5D_Mouse 2 - Stim_NT 1.fcs
- Figure5/Figure5D/Fig5D_Mouse 2 - Stim_NT 2.fcs
- Figure5/Figure5D/Fig5D_Mouse 2 - Stim_STm 1.fcs
- Figure5/Figure5D/Fig5D_Mouse 2 - Stim_STm 2.fcs
- Figure5/Figure5D/Fig5D_Mouse 2 - Unstim 2_NT 1.fcs
- Figure5/Figure5D/Fig5D_Mouse 2 - Unstim 2_NT 2.fcs
- Figure5/Figure5D/Fig5D_Mouse 2 - Unstim 2_STm 1.fcs
- Figure5/Figure5D/Fig5D_Mouse 2 - Unstim 2_STm 2.fcs
- Figure5/Figure5D/Fig5D_Mouse 2 - Unstim_NT 1.fcs
- Figure5/Figure5D/Fig5D_Mouse 2 - Unstim_NT 2.fcs
- Figure5/Figure5D/Fig5D_Mouse 2 - Unstim_STm 1.fcs
- Figure5/Figure5D/Fig5D_Mouse 2 - Unstim_STm 2.fcs
- Figure5/Figure5D/Fig5D_Mouse 3 - Stim 2_NT 1.fcs
- Figure5/Figure5D/Fig5D_Mouse 3 - Stim 2_NT 2.fcs
- Figure5/Figure5D/Fig5D_Mouse 3 - Stim 2_STm 1.fcs
- Figure5/Figure5D/Fig5D_Mouse 3 - Stim 2_STm 2.fcs
- Figure5/Figure5D/Fig5D_Mouse 3 - Stim_NT 1.fcs
- Figure5/Figure5D/Fig5D_Mouse 3 - Stim_NT 2.fcs
- Figure5/Figure5D/Fig5D_Mouse 3 - Stim_STm 1.fcs
- Figure5/Figure5D/Fig5D_Mouse 3 - Stim_STm 2.fcs
- Figure5/Figure5D/Fig5D_Mouse 3 - Unstim 2_NT 1.fcs
- Figure5/Figure5D/Fig5D_Mouse 3 - Unstim 2_NT 2.fcs
- Figure5/Figure5D/Fig5D_Mouse 3 - Unstim 2_STm 1.fcs
- Figure5/Figure5D/Fig5D_Mouse 3 - Unstim 2_STm 2.fcs
- Figure5/Figure5D/Fig5D_Mouse 3 - Unstim_NT 1.fcs
- Figure5/Figure5D/Fig5D_Mouse 3 - Unstim_NT 2.fcs
- Figure5/Figure5D/Fig5D_Mouse 3 - Unstim_STm 1.fcs
- Figure5/Figure5D/Fig5D_Mouse 3 - Unstim_STm 2.fcs
- Figure5/Figure5E-F-numerical/
- Figure5/Figure5E-F-numerical/Fig5EF.xlsx
