# Supplementary material for: Salmonella cancer therapy metabolically disrupts tumours at the collateral cost of T cell immunity
Source: EMBO Mol Med. 2024 Nov 18;16(12):4. doi: 10.1038/s44321-024-00159-2 (PMC11628626; doi:10.1038/s44321-024-00159-2)
Supplement: Supplementary file 5 — Source data Fig. 5 [file 44321_2024_159_MOESM5_ESM.zip › Figure5/Figure5C-numerical/Figure 5C.xlsx]

## Sheet: Sheet1
Glucose mM		Figure 5C
Non-treated			Non-treated + α-CD3/α-CD28			STmΔaroA			STmΔaroA +α-CD3/α-CD28
8	7.4	7.7	4.2	3.8	3.7	4.1	4.6	3.9	4.2	3.8	3.7
% change
Non-treated			STmΔaroA
47.5	48.6486	51.9481	-2.43902	17.3913	5.12821
