# Supplementary material for: Salmonella cancer therapy metabolically disrupts tumours at the collateral cost of T cell immunity
Source: EMBO Mol Med. 2024 Nov 18;16(12):4. doi: 10.1038/s44321-024-00159-2 (PMC11628626; doi:10.1038/s44321-024-00159-2)
Supplement: Supplementary file 5 — Source data Fig. 5 [file 44321_2024_159_MOESM5_ESM.zip › Figure5/Figure5E-F-numerical/Fig5EF.xlsx]

## Sheet: 5E
Fig5E
Glycolytic Reserve						Mean ECAR
NT + α-CD3/α-CD28	STmΔaroA + α-CD3/α-CD28	NT	STmΔaroA			Measurement	NT + α-CD3/α-CD28			STmΔaroA + α-CD3/α-CD28			NT			STmΔaroA
22.2911	-0.47347	-0.6986	0.058905			1.30624	20.9294	17.5501	19.4634	8.64061	4.97303	5.1432	4.14987	2.43436	2.24482	3.74863	1.75536	1.58396
24.8368	-1.40216	-0.61202	-1.43989			6.74753	19.9254	16.324	18.2627	8.06683	4.60695	5.09679	3.60812	2.25396	2.09337	3.53945	1.52596	1.47836
28.7954	-1.13714	0.092782	0.216761			12.1979	19.4951	15.985	18.1672	7.99813	4.36055	4.71898	3.59459	2.06406	1.49464	3.45396	1.368	0.99361
						17.7401	43.7147	34.7951	53.3005	16.1212	6.998	9.59923	6.51254	2.63537	4.51841	8.98627	3.35081	2.62327
Glycolytic Capacity						23.198	46.59	37.4538	56.8204	16.0921	6.98605	8.6417	6.34663	2.58028	5.27573	8.83593	3.10105	2.25279
						28.6541	48.9862	40.1088	60.2114	15.7591	6.74544	8.19877	6.27484	2.19749	4.85923	8.32522	2.51138	2.2463
NT + α-CD3/α-CD28	STmΔaroA + α-CD3/α-CD28	NT	STmΔaroA			34.1942	65.8233	59.8028	81.2843	14.8611	4.94679	7.97978	5.67644	2.0262	4.87366	8.59408	2.39655	2.37132
48.6048	7.28217	1.89521	5.19404			39.6542	68.8959	62.4899	86.4602	15.1778	6.07246	7.27156	5.58055	1.81146	4.72914	8.68119	0.0735493	3.37115
45.6696	0.860822	-0.39176	-0.00191			45.1174	71.4451	64.5753	88.9741	16.5133	5.50374	7.77695	5.78123	1.73943	5.32892	9.04888	2.17347	2.03018
66.9417	2.68978	3.03296	1.2389			50.6535	85.9642	75.4133	102.133	28.303	9.54058	11.1853	7.68785	2.60735	8.19787	11.3159	2.49242	2.2284
						56.1162	89.0066	77.2311	105.071	32.3239	9.83239	12.0883	7.83509	2.33646	7.01871	11.9049	2.61163	2.12077
Basal Glycolysis						61.5733	90.4483	79.4031	105.501	34.9798	10.072	11.852	7.89213	2.1791	8.12672	12.6698	2.47926	2.33915
						67.1228	81.276	61.4497	99.6007	20.249	6.71723	7.98044	6.45893	1.97747	6.62089	9.80627	1.91131	1.83763
NT + α-CD3/α-CD28	STmΔaroA + α-CD3/α-CD28	NT	STmΔaroA			72.582	81.6634	62.7812	97.4809	20.7761	6.52186	7.90385	6.35823	1.85556	1.80994	10.2015	2.04767	2.12764
26.3137	7.75565	2.59381	5.13513			78.055	83.5567	64.1261	98.6455	22.3805	7.55541	8.97276	7.40469	2.9753	6.00235	11.3366	3.37871	3.746
20.8329	2.26299	0.220256	1.43798
38.1463	3.82691	2.94018	1.02214

## Sheet: 5F
Fig5F
						Mean OCR
SRC (spare respiratory capacity)
						Measurement	NT + α-CD3/α-CD28			STmΔaroA + α-CD3/α-CD28			NT			STmΔaroA
NT + α-CD3/α-CD28	STmΔaroA + α-CD3/α-CD28	NT	STmΔaroA			17.7401	113.401	103.035	142.508	92.5652	52.2961	49.621	27.3885	17.1339	29.9732	41.103	20.4263	16.6234
129.76	66.7304	2.1847	3.71526			23.198	110.786	98.7602	137.928	91.233	48.2571	48.6487	27.3419	16.0948	30.6295	41.8323	18.4155	15.8099
124.211	-5.35166	-3.88782	-8.37254			28.6541	109.848	97.5769	138.443	91.217	44.7912	48.29	26.4418	15.5401	31.093	41.0122	18.2984	15.0322
219.5	-0.50958	4.2021	10.1253			34.1942	68.4047	63.0505	83.4067	41.4956	32.2126	23.6489	17.7081	11.5716	24.2726	27.0308	13.6818	18.5699
						39.6542	57.684	53.4764	66.603	37.9363	32.2698	23.9915	18.2659	13.9616	22.9396	27.7966	11.0102	29.4571
Max Respiration						45.1174	56.5321	53.1278	65.4198	38.2437	32.287	24.6018	19.4525	15.0235	22.4335	26.5256	14.4025	20.1411
						50.6535	200.421	195.021	277.533	131.38	43.491	46.5636	28.0197	13.6124	35.5862	41.8913	11.7148	30.7395
NT + α-CD3/α-CD28	STmΔaroA + α-CD3/α-CD28	NT	STmΔaroA			56.1162	248.477	230.17	381.444	162.846	43.5776	49.418	30.137	13.5706	31.7669	45.6391	9.8536	21.8713
241.105	158.402	29.2421	45.0311			61.5733	274.417	246.815	418.402	180.981	42.2208	49.0494	29.5695	9.92247	36.949	47.5629	10.4542	25.2305
224.002	43.0965	12.3685	10.6742			67.1228	31.9259	19.4766	25.8579	24.1971	18.4602	9.19834	9.40174	3.48167	33.1853	17.9166	13.5065	16.9295
359.126	48.3437	34.7674	25.9471			72.582	27.9596	19.7962	29.7248	25.2295	18.4916	9.8297	10.7861	4.04967	7.24628	16.6503	11.2945	15.3512
						78.055	26.739	20.5496	32.0157	25.6238	17.7419	10.0559	10.3789	3.12699	12.0277	19.5645	9.39059	17.4049
ATP Coupled
NT + α-CD3/α-CD28	STmΔaroA + α-CD3/α-CD28	NT	STmΔaroA
50.4713	52.4466	8.58187	14.1982
43.2392	16.1917	2.73736	6.01524
67.8164	24.7725	7.35005	-6.90092
Basal Respiration
NT + α-CD3/α-CD28	STmΔaroA + α-CD3/α-CD28	NT	STmΔaroA
111.345	91.6718	27.0574	41.3158
99.7907	48.4481	16.2563	19.0467
139.626	48.8533	30.5653	15.8218
