# Supplementary material for: Salmonella cancer therapy metabolically disrupts tumours at the collateral cost of T cell immunity
Source: EMBO Mol Med. 2024 Nov 18;16(12):4. doi: 10.1038/s44321-024-00159-2 (PMC11628626; doi:10.1038/s44321-024-00159-2)
Supplement: Supplementary file 6 — Source data Fig. 7 [file 44321_2024_159_MOESM6_ESM.zip]

Archive with 81 entries (75 files):
- Figure7/
- Figure7/Figure7B-D/
- Figure7/Figure7B-D/Fig7B-D numerical data.xlsx
- Figure7/Figure7E-F/
- Figure7/Figure7E-F/Fig7EF_Mouse 1_aCD3aCD28 - AnsBAroA TCM.fcs
- Figure7/Figure7E-F/Fig7EF_Mouse 1_aCD3aCD28 - AroA TCM.fcs
- Figure7/Figure7E-F/Fig7EF_Mouse 1_aCD3aCD28 - NT TCM.fcs
- Figure7/Figure7E-F/Fig7EF_Mouse 1_Unstimulated - AnsB TCM.fcs
- Figure7/Figure7E-F/Fig7EF_Mouse 1_Unstimulated - AroA TCM.fcs
- Figure7/Figure7E-F/Fig7EF_Mouse 1_Unstimulated - NT TCM.fcs
- Figure7/Figure7E-F/Fig7EF_Mouse 2_aCD3aCD28 - AnsBAroA TCM.fcs
- Figure7/Figure7E-F/Fig7EF_Mouse 2_aCD3aCD28 - AroA TCM.fcs
- Figure7/Figure7E-F/Fig7EF_Mouse 2_aCD3aCD28 - NT TCM.fcs
- Figure7/Figure7E-F/Fig7EF_Mouse 2_Unstimulated - AnsB TCM.fcs
- Figure7/Figure7E-F/Fig7EF_Mouse 2_Unstimulated - AroA TCM.fcs
- Figure7/Figure7E-F/Fig7EF_Mouse 2_Unstimulated - NT TCM.fcs
- Figure7/Figure7E-F/Fig7EF_Mouse 3_aCD3aCD28 - AnsBAroA TCM.fcs
- Figure7/Figure7E-F/Fig7EF_Mouse 3_aCD3aCD28 - AroA TCM.fcs
- Figure7/Figure7E-F/Fig7EF_Mouse 3_aCD3aCD28 - NT TCM.fcs
- Figure7/Figure7E-F/Fig7EF_Mouse 3_Unstimulated - AnsB TCM.fcs
- Figure7/Figure7E-F/Fig7EF_Mouse 3_Unstimulated - AroA TCM.fcs
- Figure7/Figure7E-F/Fig7EF_Mouse 3_Unstimulated - NT TCM.fcs
- Figure7/Figure7G/
- Figure7/Figure7G/Fig7G_Mouse 1 - Pooled 48h TCM and 24H Stim_STm TCM - a-CD3-aCD28 + 0-5 mM Asn.fcs
- Figure7/Figure7G/Fig7G_Mouse 1 - Pooled 48h TCM and 24H Stim_STm TCM - a-CD3-aCD28.fcs
- Figure7/Figure7H/
- Figure7/Figure7H/Fig7_H_Mouse 1_aroA-UF20 aCD3aCD28 1.fcs
- Figure7/Figure7H/Fig7_H_Mouse 1_aroA-UF20 aCD3aCD28 2.fcs
- Figure7/Figure7H/Fig7_H_Mouse 1_aroA-UF20 Unstimulated 1.fcs
- Figure7/Figure7H/Fig7_H_Mouse 1_aroA-UF20 Unstimulated 2.fcs
- Figure7/Figure7H/Fig7_H_Mouse 1_aroAansB-UF20 aCD3aCD28 1.fcs
- Figure7/Figure7H/Fig7_H_Mouse 1_aroAansB-UF20 aCD3aCD28 2.fcs
- Figure7/Figure7H/Fig7_H_Mouse 1_aroAansB-UF20 Unstimulated 1.fcs
- Figure7/Figure7H/Fig7_H_Mouse 1_aroAansB-UF20 Unstimulated 2.fcs
- Figure7/Figure7H/Fig7_H_Mouse 1_NT - aCD3aCD28 1.fcs
- Figure7/Figure7H/Fig7_H_Mouse 1_NT - aCD3aCD28 2.fcs
- Figure7/Figure7H/Fig7_H_Mouse 1_NT - Unstimulated 1.fcs
- Figure7/Figure7H/Fig7_H_Mouse 1_NT - Unstimulated 2.fcs
- Figure7/Figure7H/Fig7_H_Mouse 2_aroA-UF20 aCD3aCD28 1.fcs
- Figure7/Figure7H/Fig7_H_Mouse 2_aroA-UF20 aCD3aCD28 2.fcs
- Figure7/Figure7H/Fig7_H_Mouse 2_aroA-UF20 Unstimulated 1.fcs
- Figure7/Figure7H/Fig7_H_Mouse 2_aroA-UF20 Unstimulated 2.fcs
- Figure7/Figure7H/Fig7_H_Mouse 2_aroAansB-UF20 aCD3aCD28 1.fcs
- Figure7/Figure7H/Fig7_H_Mouse 2_aroAansB-UF20 aCD3aCD28 2.fcs
- Figure7/Figure7H/Fig7_H_Mouse 2_aroAansB-UF20 Unstimulated 1.fcs
- Figure7/Figure7H/Fig7_H_Mouse 2_aroAansB-UF20 Unstimulated 2.fcs
- Figure7/Figure7H/Fig7_H_Mouse 2_NT - aCD3aCD28 1.fcs
- Figure7/Figure7H/Fig7_H_Mouse 2_NT - aCD3aCD28 2.fcs
- Figure7/Figure7H/Fig7_H_Mouse 2_NT - Unstimulated 1.fcs
- Figure7/Figure7H/Fig7_H_Mouse 2_NT - Unstimulated 2.fcs
- Figure7/Figure7H/Fig7_H_Mouse 3_aroA-UF20 aCD3aCD28 1.fcs
- Figure7/Figure7H/Fig7_H_Mouse 3_aroA-UF20 aCD3aCD28 2.fcs
- Figure7/Figure7H/Fig7_H_Mouse 3_aroA-UF20 Unstimulated 1.fcs
- Figure7/Figure7H/Fig7_H_Mouse 3_aroA-UF20 Unstimulated 2.fcs
- Figure7/Figure7H/Fig7_H_Mouse 3_aroAansB-UF20 aCD3aCD28 1.fcs
- Figure7/Figure7H/Fig7_H_Mouse 3_aroAansB-UF20 aCD3aCD28 2.fcs
- Figure7/Figure7H/Fig7_H_Mouse 3_aroAansB-UF20 Unstimulated 1.fcs
- Figure7/Figure7H/Fig7_H_Mouse 3_aroAansB-UF20 Unstimulated 2.fcs
- Figure7/Figure7H/Fig7_H_Mouse 3_NT - aCD3aCD28 1.fcs
- Figure7/Figure7H/Fig7_H_Mouse 3_NT - aCD3aCD28 2.fcs
- Figure7/Figure7H/Fig7_H_Mouse 3_NT - Unstimulated 1.fcs
- Figure7/Figure7H/Fig7_H_Mouse 3_NT - Unstimulated 2.fcs
- Figure7/Figure7I/
- Figure7/Figure7I/Fig7I_Mouse 1 - Pooled 48h TCM_NT TCM - aCD3CD28 24h.fcs
- Figure7/Figure7I/Fig7I_Mouse 1 - Pooled 48h TCM_NT TCM - aCD3CD28 48h.fcs
- Figure7/Figure7I/Fig7I_Mouse 1 - Pooled 48h TCM_NT TCM - Unstimulated.fcs
- Figure7/Figure7I/Fig7I_Mouse 1 - Pooled 48h TCM_STm TCM - aCD3CD28 24h.fcs
- Figure7/Figure7I/Fig7I_Mouse 1 - Pooled 48h TCM_STm TCM - aCD3CD28 48h.fcs
- Figure7/Figure7I/Fig7I_Mouse 1 - Pooled 48h TCM_STm TCM - Unstimulated.fcs
- Figure7/Figure7I/Fig7I_Mouse 2 - Pooled 48h TCM_NT TCM - aCD3CD28 24h.fcs
- Figure7/Figure7I/Fig7I_Mouse 2 - Pooled 48h TCM_NT TCM - aCD3CD28 48h.fcs
- Figure7/Figure7I/Fig7I_Mouse 2 - Pooled 48h TCM_NT TCM - Unstimulated.fcs
- Figure7/Figure7I/Fig7I_Mouse 2 - Pooled 48h TCM_STm TCM - aCD3CD28 24h.fcs
- Figure7/Figure7I/Fig7I_Mouse 2 - Pooled 48h TCM_STm TCM - aCD3CD28 48h.fcs
- Figure7/Figure7I/Fig7I_Mouse 2 - Pooled 48h TCM_STm TCM - Unstimulated.fcs
- Figure7/Figure7I/Fig7I_Mouse 3 - Pooled 48h TCM_NT TCM - aCD3CD28 24h.fcs
- Figure7/Figure7I/Fig7I_Mouse 3 - Pooled 48h TCM_NT TCM - aCD3CD28 48h.fcs
- Figure7/Figure7I/Fig7I_Mouse 3 - Pooled 48h TCM_NT TCM - Unstimulated.fcs
- Figure7/Figure7I/Fig7I_Mouse 3 - Pooled 48h TCM_STm TCM - aCD3CD28 24h.fcs
- Figure7/Figure7I/Fig7I_Mouse 3 - Pooled 48h TCM_STm TCM - aCD3CD28 48h.fcs
- Figure7/Figure7I/Fig7I_Mouse 3 - Pooled 48h TCM_STm TCM - Unstimulated.fcs
