# Supplementary material for: Salmonella cancer therapy metabolically disrupts tumours at the collateral cost of T cell immunity
Source: EMBO Mol Med. 2024 Nov 18;16(12):4. doi: 10.1038/s44321-024-00159-2 (PMC11628626; doi:10.1038/s44321-024-00159-2)
Supplement: Supplementary file 6 — Source data Fig. 7 [file 44321_2024_159_MOESM6_ESM.zip › Figure7/Figure7B-D/Fig7B-D numerical data.xlsx]

## Sheet: 7B
Colony forming units per well
	rep	STm∆aroA	STm∆aroA/∆ansB
colon tumour organoid - Apcmin/+	1	81500	64000
	2	49000	39000
	3	50500	53000
	4	47500	70000
small intestinal tumour organoid - Apcmin/+	1	60500	74500
	2	228500	50000
	3	68000	86500
	4	39500	97500

## Sheet: 7C
colony forming units in vivo
N = normal adjacent tissue
T = tumour tissue
	NT		STm∆aroA		STm∆aroA/∆ansB
mouse	N	T	N	T	N	T
1	0	0	0	729412	0	164516
2	0	0	0	59411.8	0	1123.6
3	0	0	0	2517.48	0	32258.1
4	0	0	0	0	0	0
5	0	0	0	0	0	0

## Sheet: 7D
ASPARAGINE RELATIVE PEAK AREA
24 hours		NT	aroA	aroA/ansB		48 hours		NT	aroA	aroA/ansB
colon tumour organoid - Apcmin/+	Exp 1	172451056	1043802	152856512		colon tumour organoid - Apcmin/+	Exp 1	226975856	1054247	230955920
		199556896	1141601	155024704				214048512	1284221	260076016
		192162560	1500727	164533552				264809552	1473015	209453344
		160094752	1398428	146745312				275994208	2016265	189526352
	Exp 2	159622608	784121	137605664			Exp 2	189896208	2576841	181964352
		146173296	2799102	123252632				177740208	1498887	166468512
		137335056	2363991	142905056				169855952	1672980	146876496
		137110032	2575834	115766256				159760400	2547629	124813360
small intestinal tumour organoid - Apcmin/+	Exp 1	113953320	649827	124356584		small intestinal tumour organoid - Apcmin/+	Exp 1	184012832	4473795	204792768
		121757336	1164553	110326376				241067488	2714269	154974992
		134125320	3045159	130322472				251459008	1105485	144510896
		166664544	1709124	107460240				202180896	1730293	123295376
	Exp 2	113399032	1318113	123477160			Exp 2	188200736	3359800	104662560
		142905504	1678701	94264072				193584208	188611	108275680
		113426040	347058	101056392				175164384	2090942	109370944
			289755	98249304				133622848	3519436
