# Supplementary material for: Salmonella cancer therapy metabolically disrupts tumours at the collateral cost of T cell immunity
Source: EMBO Mol Med. 2024 Nov 18;16(12):4. doi: 10.1038/s44321-024-00159-2 (PMC11628626; doi:10.1038/s44321-024-00159-2)
Supplement: Supplementary file 7 — Source data Fig. 8 [file 44321_2024_159_MOESM7_ESM.zip]

Archive with 28 entries (22 files):
- Figure8/
- Figure8/Figure 8 numerical data.xlsx
- Figure8/Figure8A/
- Figure8/Figure8A/Fig8A1_CT APCmin Organoids_AnsB AroA mCherry.fcs
- Figure8/Figure8A/Fig8A1_CT APCmin Organoids_AroA No Reporter.fcs
- Figure8/Figure8A/Fig8A1_CT APCmin Organoids_Uninfected.fcs
- Figure8/Figure8A/Fig8A1_SIT APCmin Organoids_AnsB AroA mCherry.fcs
- Figure8/Figure8A/Fig8A1_SIT APCmin Organoids_AroA No Reporter.fcs
- Figure8/Figure8A/Fig8A1_SIT APCmin Organoids_Uninfected.fcs
- Figure8/Figure8A/Fig8A_2_CTmin - 48h - c-Myc_Non-treated.fcs
- Figure8/Figure8A/Fig8A_2_CTmin - 48h - c-Myc_UF20-AnsB-mCherry.fcs
- Figure8/Figure8A/Fig8A_2_CTmin - 48h - c-Myc_UF20-mCherry.fcs
- Figure8/Figure8B/
- Figure8/Figure8B/aroA+asn.czi
- Figure8/Figure8B/aroA+asn.tiff
- Figure8/Figure8B/aroA.czi
- Figure8/Figure8B/aroA.tiff
- Figure8/Figure8B/aroAansB.czi
- Figure8/Figure8B/aroAansB.tiff
- Figure8/Figure8B/non-treated.czi
- Figure8/Figure8B/non-treated.tiff
- Figure8/Figure8C-F/
- Figure8/Figure8C-F/Figure 8C-F numerical data.xlsx
- Figure8/Figure8G/
- Figure8/Figure8G/Fig8G_CTmin - 24h - ASNS_Non-treated.fcs
- Figure8/Figure8G/Fig8G_CTmin - 24h - ASNS_UF20-mCherry.fcs
- Figure8/Figure8H-K-numerical data/
- Figure8/Figure8H-K-numerical data/Figure 8H-K numerical data.xlsx
