# Supplementary material for: Salmonella cancer therapy metabolically disrupts tumours at the collateral cost of T cell immunity
Source: EMBO Mol Med. 2024 Nov 18;16(12):4. doi: 10.1038/s44321-024-00159-2 (PMC11628626; doi:10.1038/s44321-024-00159-2)
Supplement: Supplementary file 7 — Source data Fig. 8 [file 44321_2024_159_MOESM7_ESM.zip › Figure8/Figure 8 numerical data.xlsx]

## Sheet: 8C
MTT optical density values
	replicate	NT	STmΔaroA	STmΔaroA/ansB	STmΔaroA+10mM Asn
	1	0.317	0.18	0.248	0.318
	2	0.307	0.213	0.279	0.293
	3	0.308	0.212	0.282	0.263
	4	0.312	0.246	0.294
	5	0.338	0.21

## Sheet: 8D
MTT optical density values
		c-Myc inhibitor concentration (uM)
replicate	Non-treated	100	250	500
1	0.317	0.276	0.288	0.213
2	0.307	0.287	0.279	0.236
3	0.308	0.325	0.317	0.21
4	0.312	0.294	0.312	0.264
5	0.338	0.337	0.259	0.227
6		0.303	0.257	0.222
7		0.313	0.234	0.216
8		0.334

## Sheet: 8E&F
qPCR relative expression: Lgr5
	E&F	E			F
					c-Myc inhibitor concentration (uM)
replicate	NT	STmΔaroA	STmΔaroA/ansB	STmΔaroA+10mM Asn	100	250	500
1	0.00142803	0.00089262	0.00082379	0.00103862	0.00041109	1.5789e-05	1.2213e-05
2	0.0010002	0.000728	0.00135539	0.00149164	0.00046843	3.6273e-05	7.4843e-06
3	0.001478	0.00080849	0.00100884	0.00161044	0.00042378	4.7459e-05	8.3305e-06

## Sheet: 8H
MTT - relative to mean of NT optical density values
		asparaginase (U/mL)
	NT	5	1	0.1	0.01
1	125.803	64.456	55.7513	79.7927	108.808
2	103.005	53.2642	59.4819	63.6269	74.8187
3	92.228	53.2642	51.6062	58.2383	85.1813
4	78.9637	45.8031	42.9016	59.0674	73.5751

## Sheet: 8I
	Tumour burden - number per mouse						Tumour volume - total of each tumour volume per mouse (mm2)
	NT	STmΔaroA	STmΔaroA/ansB				NT	STmΔaroA	STmΔaroA/ansB
	5	2	3				103.75	6.25	23
	3	4	2				67.44	59.99	26.7
	5	2	5				52.54	46	39.5
	4	3	2				34.8	58	42.5
	2	2	1				43	34	10.5
	5	2	3				57.6	30.25	12.41
	4	2	3				29.55	6.28	13.25
	5	2	5				41.64	6.24	30.2
	5	1	2				68.25	1.8	24.2
		3	3					32.3	45

## Sheet: 8J
qPCR relative expression
	Lgr5
	N - PBS	T - PBS	N - STmΔaroA	T - STmΔaroA	N - STmΔaroA/ΔansB	T - STmΔaroA/ΔansB
	5.24e-05	0.00259	0.0005	0.00188	0.000597	0.00259
	0.000122	0.00305	3.6e-05	0.00179	0.000189	0.00305
	0.000145	0.00319	5.64e-05	0.000773	0.000176	0.00319
	0.000598	0.00495	0.000186	0.00136	0.000129	0.00495
	0.000599	0.00548			0.000122	0.00548
					0.000212	0.00183
	Smoc2
	N - PBS	T - PBS	N - STmΔaroA	T - STmΔaroA	N - STmΔaroA/ΔansB	T - STmΔaroA/ΔansB
	0.00073	0.00231	0.00125	0.00219	0.00139	0.00252
	0.00105	0.00515	0.000894	0.00226	0.00129	0.0031
	0.00109	0.00353	0.000498	0.001	0.00103	0.00284
	0.00141	0.00281	0.000851	0.00107	0.00107	0.00583
	0.00155	0.00313			0.00104	0.00422
					0.0011	0.00226
	Vimentin
	N - PBS	T - PBS	N - STmΔaroA	T - STmΔaroA	N - STmΔaroA/ΔansB	T - STmΔaroA/ΔansB
	0.00837	0.0376	0.00979	0.0169	0.0218	0.0234
	0.0191	0.0237	0.00931	0.0133	0.0113	0.0304
	0.0107	0.0198	0.00748	0.0117	0.0147	0.0169
	0.00981	0.0229	0.013	0.0219	0.0155	0.0447
	0.0132	0.0242			0.0221	0.0296
					0.0291	0.022

## Sheet: 8K
IL-2 concentration
