# Supplementary material for: Salmonella cancer therapy metabolically disrupts tumours at the collateral cost of T cell immunity
Source: EMBO Mol Med. 2024 Nov 18;16(12):4. doi: 10.1038/s44321-024-00159-2 (PMC11628626; doi:10.1038/s44321-024-00159-2)
Supplement: Supplementary file 7 — Source data Fig. 8 [file 44321_2024_159_MOESM7_ESM.zip › Figure8/Figure8C-F/Figure 8C-F numerical data.xlsx]

## Sheet: 8C
MTT optical density values
	replicate	NT	STmΔaroA	STmΔaroA/ansB	STmΔaroA+10mM Asn
	1	0.317	0.18	0.248	0.318
	2	0.307	0.213	0.279	0.293
	3	0.308	0.212	0.282	0.263
	4	0.312	0.246	0.294
	5	0.338	0.21

## Sheet: 8D
MTT optical density values
		c-Myc inhibitor concentration (uM)
replicate	Non-treated	100	250	500
1	0.317	0.276	0.288	0.213
2	0.307	0.287	0.279	0.236
3	0.308	0.325	0.317	0.21
4	0.312	0.294	0.312	0.264
5	0.338	0.337	0.259	0.227
6		0.303	0.257	0.222
7		0.313	0.234	0.216
8		0.334

## Sheet: 8E&F
qPCR relative expression: Lgr5
	E&F	E			F
					c-Myc inhibitor concentration (uM)
replicate	NT	STmΔaroA	STmΔaroA/ansB	STmΔaroA+10mM Asn	100	250	500
1	0.00142803	0.00089262	0.00082379	0.00103862	0.00041109	1.5789e-05	1.2213e-05
2	0.0010002	0.000728	0.00135539	0.00149164	0.00046843	3.6273e-05	7.4843e-06
3	0.001478	0.00080849	0.00100884	0.00161044	0.00042378	4.7459e-05	8.3305e-06
