# Supplementary material for: Salmonella cancer therapy metabolically disrupts tumours at the collateral cost of T cell immunity
Source: EMBO Mol Med. 2024 Nov 18;16(12):4. doi: 10.1038/s44321-024-00159-2 (PMC11628626; doi:10.1038/s44321-024-00159-2)
Supplement: Supplementary file 7 — Source data Fig. 8 [file 44321_2024_159_MOESM7_ESM.zip › Figure8/Figure8H-K-numerical data/Figure 8H-K numerical data.xlsx]

## Sheet: 8H
MTT - relative to mean of NT optical density values
		asparaginase (U/mL)
	NT	5	1	0.1	0.01
1	125.803	64.456	55.7513	79.7927	108.808
2	103.005	53.2642	59.4819	63.6269	74.8187
3	92.228	53.2642	51.6062	58.2383	85.1813
4	78.9637	45.8031	42.9016	59.0674	73.5751

## Sheet: 8I
	Tumour burden - number per mouse						Tumour volume - total of each tumour volume per mouse (mm2)
	NT	STmΔaroA	STmΔaroA/ansB				NT	STmΔaroA	STmΔaroA/ansB
	5	2	3				103.75	6.25	23
	3	4	2				67.44	59.99	26.7
	5	2	5				52.54	46	39.5
	4	3	2				34.8	58	42.5
	2	2	1				43	34	10.5
	5	2	3				57.6	30.25	12.41
	4	2	3				29.55	6.28	13.25
	5	2	5				41.64	6.24	30.2
	5	1	2				68.25	1.8	24.2
		3	3					32.3	45

## Sheet: 8J
qPCR relative expression
	Lgr5
	N - PBS	T - PBS	N - STmΔaroA	T - STmΔaroA	N - STmΔaroA/ΔansB	T - STmΔaroA/ΔansB
	5.24e-05	0.00226	0.0005	0.00188	0.000597	0.00259
	0.000122	0.00597	3.6e-05	0.00179	0.000189	0.00305
	0.000145	0.00315	5.64e-05	0.000773	0.000176	0.00319
	0.000598	0.0085	0.000186	0.00136	0.000129	0.00495
	0.000599	0.00345			0.000122	0.00548
					0.000212	0.00183
	Smoc2
	N - PBS	T - PBS	N - STmΔaroA	T - STmΔaroA	N - STmΔaroA/ΔansB	T - STmΔaroA/ΔansB
	0.00073	0.00231	0.00125	0.00219	0.00139	0.00252
	0.00105	0.00515	0.000894	0.00226	0.00129	0.0031
	0.00109	0.00353	0.000498	0.001	0.00103	0.00284
	0.00141	0.00281	0.000851	0.00107	0.00107	0.00583
	0.00155	0.00313			0.00104	0.00422
					0.0011	0.00226
	Vimentin
	N - PBS	T - PBS	N - STmΔaroA	T - STmΔaroA	N - STmΔaroA/ΔansB	T - STmΔaroA/ΔansB
	0.00837	0.0376	0.00979	0.0169	0.0218	0.0234
	0.0191	0.0237	0.00931	0.0133	0.0113	0.0304
	0.0107	0.0198	0.00748	0.0117	0.0147	0.0169
	0.00981	0.0229	0.013	0.0219	0.0155	0.0447
	0.0132	0.0242			0.0221	0.0296
					0.0291	0.022

## Sheet: 8K
IL-2 concentration (pg/mL) ex vivo
	Unstim					α-CD3/α-CD28
PBS	0	0	0	1.07562	0	3.17339	23.313	17.2821	4.79314	24.4946
STmΔaroA	0	0	0	0	0	13.6337	1.23667	0	12.3138	0
STmΔaroA/ΔansB	40.8336	0	0	0	0	46.2935	42.7635	66.7827	98.5906	85.1839
In vitro
	Unstim						α-CD3/α-CD28
PBS	11.6951	125.371	104.977	0	89.6425	43.2826	13912.3	11880.6	13167.6	12826	12368.1	14735.7
STmΔaroA	0	32.8556	27.6126	0	53.6501	22.344	1546.64	1817.44	2266.62	1701.25	1422.51	2272.76
STmΔaroA/ΔansB	6.27698	74.2611	84.5212	0	0.693132	58.8165	11338.8	11746.7	17795.5	15786.5	14883.9	18701.4
